# Supplementary material for: An Abelisauroid Theropod Dinosaur from the Turonian of Madagascar
Source: PLoS One. 2013 Apr 18;8(4):e62047. doi: 10.1371/journal.pone.0062047 (PMC3630149; doi:10.1371/journal.pone.0062047)
Supplement: Dataset S1 — Character matrix for phylogenetic analysis of Ceratosauria in TNT format. (TNT) [file pone.0062047.s008.tnt]

xread 193 30

Herrerasaurus ?00000000010000000000000000010000[0 1]00000000000?000000000000000000010000000000000010000000000000000001000?1?00001??00000000?00000000010100000000000010000000000000000000000000000000000000000000000
Syntarsus ?00000100100000000000000000010000000000000?000000000000100000000100000000000000000000100000100000012010?1?11000??0100010000000001000000100000000000000?110011010000000000100110000000001000010000
Allosaurus ?0000010000000000000010000002000000000000000000000111011000110101001100000010000000001001110001001001000000000100010000000000000000100000000100000000000000001000110010000[0 1]1000102001210110000010
Abelisaurus ?1111121?01?101111102111111011011011?111?1?1?111?10???10011??1???1??1????????????101?????????????????????????????????????????????????????????????????????????????????????????????????????????????
Aucasaurus ?11?1121?011??1??11?2?????0?????????110?1???????????????????????????????????01??????????????1????????1????????????[1 2]?????1?1111?1???0??10111111111111?1??11?11???111???1?0??1?111??1?1111??0011111
Berberosaurus ????????????????????????????????????????????????????????????????????????????????????11?????200??00?0010?00[0 1]????????11?????????????????????????????0?????????????????????01?11??1011??????????????
Camarillasaurus ????????????????????????????????????????????????????????????????????????????????????0???????????00??0?????????1???211????1?0??0????1??101?????????????????????????????????????1??????????????????
Carnotaurus ?1111121?011011011112111111101110111110111111110111???100111?111?111111111110100010112?1111210111120110101011110112111111111?1?10110111011111111111111?111111111111?11110?1111???11????1???0?????
Ceratosaurus ?00001210000001000000001010020010000000000000000?11?110000111011100111100011001110011210111200100120000?0?011010?1210?1?000000201000010000111111001001?111??01000?111111011[0 1]111101101111100010???
Dahalokely ????????????????????????????????????????????????????????????????????????????????????12?1???2?0?011?111010001111111???????????????????????????????????????????????????????????????????????????????
Deltadromeus ????????????????????????????????????????????????????????????????????????????????????????????????????????????????????????0?????1?????1?101011?01???????????????????????1?0??11001121?111?110110???
Ekrixinatosaurus ?1??1?2??011?????1100?1?1?1?0??????1????????1????1??????????????????????11??01????0?1??????21?0011?011?10?1???1???[1 2]???0?0???11??0??????????????????????1???111??111?????0??11?110???1??1?00?????1
Elaphrosaurus ????????????????????????????????????????????????????????????????????????????????????1[1 2]?????1001000?2111?1?11100???21011?0100??1?1??01?1110111110??10?0?1111101000110?0100?010?01121?1101??011????
Eoabelisaurus ??0????????????000100000110020111000?10?????01?011?????00?1??????????????????0?0?0??1[1 2]?????210?011?011010001111???21111?111110200??011?0000??[0 1]1010111111111?0100?11?011???1[0 1][0 1]11101101111??0?011?1
Genusaurus ??????????????????????????????????????????????????????????????????????????????????????????????????????????????0???[1 2]????????????????????????????????????1?11?1111?1??????0??12?1??11??????????????
Genyodectes ?0???0?????????????????????????????????????????????????????????????????000?[0 1]?0111001?????????????????????????????????????????????????????????????????????????????????????????????????????????????
Ilokelesia ??1???????????????????????1111111001????????????????1???????????????????????????????1??????2101011200101001?111?11????????1?112?011??????????????????????????????????????????????????????????11?1
Indosaurus ???????????????11?1111111????????????????????????11?????1????????????????????????????????????????????????????????????????????????????????????????????????????????????????????????????????????????
Kryptops ?11?1?21001??????????????????????????????????????????????????????????????????1???101?????????????????????????????????????????????????????????????????????????????????????????????????????????????
Laevisuchus ????????????????????????????????????????????????????????????????????????????????????1???????11?001?1?10110????0?????????????????0????????????????????????????????????????????????????????????????
Limusaurus ?000?0?0???0?0100??0000??000?001??000000000???00?????????????????1-0????0000--???-??1??0100?0010??02?1?????1??0?????????0?[0 1]000?010001111100101101?1[0 1]111?1100110000??001?0?01??????1?11???11???01?
Majungasaurus ?11111210011101111111111111101010101111011111111111111101111111121111111011101000101121111121010112011010101111011[1 2]1111110110021011011101111111?1111111?1111111011?11??11??1??11011111111100111?1
Masiakasaurus ?01?1?21110????0000000????0000010100?001??????????11111001???????10?1110000110?0?01112?111121110011211001001110111[1 2]011110011000?01101?1011111110????11?111?11110??11111101112111111111111111111?0
Noasaurus ?0??1?21110?????????????????????????????????????1???????????????????????????10??00111[1 2]??????11?1011???001?0?????????????????????010???????????????????0?????????????????0?????????????????1??????
Rahiolisaurus ???????????????????????????????????????????????????????????????????????????1?????00?1??1111?10101120??01?1?????????????????1????0?????10???????????????111?11100???1????0??1111?011???11?????????
Rajasaurus ?11????????????1??1111111???????????????1????????1111??01???????211????1?0110????10112?????21?1?????1?0????11111??210?11?1??????0??????????????????????0?0???110???1???11??11111?11?1?????00?????
Rugops ?111112100111110100001110???????????111111?????????????????????????????????101?0?101????????????????????????????????????????????0????????????????????????????????????????????????????????????????
Skorpiovenator ?11?1121?011????1???01???111111101011111?111??11?????????????????1?1????111?010?0???????????1??0112??10?0?1???????????????1?11?1011????????????????????1?11?011011??????0?1111???11?????????????1
Spinostropheus ????????????????????????????????????????????????????????????????????????????????????12?????100100002001000111100?02??111????????000??????01???????????????????????1?????0??????1?????????????????
Velocisaurus ????????????????????????????????????????????????????????????????????????????????????????????????????????????????????????????????????????????????????????????????????????0??????11???11111?111????

;

proc /;

comments 0

;
